# Supplementary material for: Caloric restriction stabilizes body weight and accelerates behavioral recovery in aged rats after focal ischemia
Source: Aging Cell. 2017 Sep 29;16(6):1394–403. doi: 10.1111/acel.12678 (PMC5676058; doi:10.1111/acel.12678)
Supplement: Supplementary file 1 — Appendix S1. List of genes those expression is related to metabolism. [file ACEL-16-1394-s001.xls]

## Sheet: oligo_position_check_.excel_out
Position	UniGene	GenBank	Symbol	Description	Gene Name	Reference Start	Reference End
1	Rn.1463	NM_017101	Ppia	Peptidylprolyl isomerase A	CYCA	573	593
2	Rn.28991	NM_031137	Tpp2	Tripeptidyl peptidase II	Tpp2	4477	4497
3	Rn.163607	XM_001055468	Psme4	Proteasome (prosome, macropain) activator subunit 4	Psme4	5985	6005
4	Rn.127779	NM_017257	Psme2	Proteasome (prosome, macropain) 28 subunit, beta	Psme2	27	47
5	Rn.2742	NM_017264	Psme1	Proteasome (prosome, macropain) 28 subunit, alpha	Psme1	864	884
6	Rn.24127	NM_130430	Psmd9	Proteasome (prosome, macropain) 26S subunit, non-ATPase, 9	Bridge/Bridge-1	1294	1314
7	Rn.137673	XM_214888	Psmd8	Proteasome (prosome, macropain) 26S subunit, non-ATPase, 8	N/A	1349	1369
8	Rn.20659	XM_226439	Psmd7_predicted	Proteasome (prosome, macropain) 26S subunit, non-ATPase, 7 (predicted)	N/A	675	695
9	Rn.103875	NM_198730	Psmd6	Proteasome (prosome, macropain) 26S subunit, non-ATPase, 6	P44s10	968	988
10	Rn.13415	XM_216041	Psmd5_predicted	Proteasome (prosome, macropain) 26S subunit, non-ATPase, 5 (predicted)	LOC296651	1486	1506
11	Rn.3830	NM_031331	Psmd4	Proteasome (prosome, macropain) 26S subunit, non-ATPase, 4	Psmd4	653	673
12	Rn.101332	NM_001008281	Psmd3	Proteasome (prosome, macropain) 26S subunit, non-ATPase, 3	MGC94658	1327	1347
13	Rn.29909	NM_001031639	Psmd2	Proteasome (prosome, macropain) 26S subunit, non-ATPase, 2	MGC116280	2062	2082
14	Rn.16918	XM_344976	Psmd13_predicted	Proteasome (prosome, macropain) 26S subunit, non-ATPase, 13 (predicted)	N/A	1049	1069
15	Rn.15873	NM_001005875	Psmd12	Proteasome (prosome, macropain) 26S subunit, non-ATPase, 12	MGC94696	616	636
16	Rn.11861	XM_220754	Psmd11_predicted	Proteasome (prosome, macropain) 26S subunit, non-ATPase, 11 (predicted)	N/A	2045	2065
17	Rn.116732	NM_053925	Psmd10	Proteasome (prosome, macropain) 26S subunit, non-ATPase, 10	Psmd10	317	337
18	Rn.2891	NM_031978	PSMD1	Proteasome (prosome, macropain) 26S subunit, non-ATPase, 1	PSMD1	2944	2964
19	Rn.103233	XM_214147	Psmc6_predicted	Proteasome (prosome, macropain) 26S subunit, ATPase, 6	LOC289990	1426	1446
20	Rn.11341	NM_057122	Psmc4	Proteasome (prosome, macropain) 26S subunit, ATPase, 4	Tbp7	1285	1305
21	Rn.144650	NM_134458	Psmc3ip	Proteasome (prosome, macropain) 26S subunit, ATPase 3, interacting protein	Gt198/Tbpip	801	821
22	Rn.11173	NM_031595	Psmc3	Proteasome (prosome, macropain) 26S subunit, ATPase 3	Psmc3	1568	1588
23	Rn.1202	NM_033236	Psmc2	Proteasome (prosome, macropain) 26S subunit, ATPase 2	MSS1	1160	1180
24	Rn.13686	NM_012708	Psmb9	Proteosome (prosome, macropain) subunit, beta type 9	Lmp2	413	433
25	Rn.3846	NM_053532	Psmb7	Proteasome (prosome, macropain) subunit, beta type 7	Z	835	855
26	Rn.8118	NM_057099	Psmb6	Proteasome (prosome, macropain) subunit, beta type 6	Psmb6l	560	580
27	Rn.2	XM_341314	Psmb5	Proteasome (prosome, macropain) subunit, beta type 5	Psmb5	594	614
28	Rn.6169	NM_031629	Psmb4	Proteasome (prosome, macropain) subunit, beta type 4	Psmb4	703	723
29	Rn.94551	NM_017285	Psmb3	Proteasome (prosome, macropain) subunit, beta type 3	Psmb3	769	789
30	Rn.1981	NM_017284	Psmb2	Proteasome (prosome, macropain) subunit, beta type 2	Psmb2	299	319
31	Rn.24968	NM_001025637	Psmb10	Proteasome (prosome, macropain) subunit, beta type 10	MGC112890	519	539
32	Rn.6016	NM_053590	Psmb1	Proteasome (prosome, macropain) subunit, beta type 1	Psmb1	697	717
33	Rn.105784	NM_001008217	Psma7	Proteasome (prosome, macropain) subunit, alpha type 7	Psma7	164	184
34	Rn.107278	NM_017283	Psma6	Proteasome (prosome, macropain) subunit, alpha type 6	MGC72876	827	847
35	Rn.1276	NM_017282	Psma5	Proteasome (prosome, macropain) subunit, alpha type 5	Psma5	812	832
36	Rn.11076	NM_017281	Psma4	Proteasome (prosome, macropain) subunit, alpha type 4	Psma4	971	991
37	Rn.3997	NM_017280	Psma3	Proteasome (prosome, macropain) subunit, alpha type 3	Psma3l	457	477
38	Rn.1617	NM_017279	Psma2	Proteasome (prosome, macropain) subunit, alpha type 2	Psma2	684	704
39	Rn.2668	NM_017278	Psma1	Proteasome (prosome, macropain) subunit, alpha type 1	Psma1	627	647
40	Rn.103325	XM_001058229	LOC682071	Similar to Proteasome inhibitor PI31 subunit	N/A	691	711
41	Rn.8395	NM_030867	Nfkbib	Nuclear factor of kappa light chain gene enhancer in B-cells inhibitor, beta	MGC93398	525	545
42	Rn.125816	XM_001061181	RGD1560887_predicted	Similar to autophagy 9-like 2 (predicted)	RGD1560887_predicted	3736	3756
43	Rn.21798	XM_001067400	LOC688555	Similar to autophagy-related 10-like	N/A	988	1008
44	Rn.98385	NM_001014250	LOC365601	Similar to autophagy 5-like	Atg5	2138	2158
45	Rn.23378	XM_233220	LOC313391	Similar to APG4 autophagy 4 homolog C	N/A	1098	1118
46	Rn.162765	NM_001012097	Atg7	Autophagy-related 7 (yeast)	Apg7l	2248	2268
47	Rn.163086	NM_001025711	Atg4b	Autophagy-related 4B (yeast)	Apg4b	517	537
48	Rn.100515	XR_008439	Atg16l2_predicted	ATG16 autophagy related 16-like 2 (S. cerevisiae) (predicted)	RGD1311400	907	927
49	Rn.53578	XM_343619	Atg16l1_predicted	ATG16 autophagy related 16-like 1 (S. cerevisiae) (predicted)	Apg16l	2515	2535
50	Rn.6224	NM_001038495	Atg12	Autophagy-related 12 (yeast)	Apg12l	304	324
51	Rn.3084	NM_134394	Apg3l	APG3 autophagy 3-like (S. cerevisiae)	PIG-1/Pig1	885	905
52	Rn.3135	NM_199500	Map1lc3a	Microtubule-associated protein 1 light chain 3 alpha	MGC105263	826	846
53	Rn.41412	NM_022867	Map1lc3b	Microtubule-associated protein 1 light chain 3 beta	Map1lc3/Mpl3	1618	1638
54	Rn.42098	XM_228146	Sirt1_predicted	Sirtuin 1 ((silent mating type information regulation 2, homolog) 1 (S. cerevisiae) (predicted)	Sir2/Sirt1	1813	1833
55	Rn.23447	XM_237415	Sned1	Insulin responsive sequence DNA binding protein-1	IRE-BP1	2843	2863
56	Rn.977	NM_017040	Ppp2cb	Protein phosphatase 2 (formerly 2A), catalytic subunit, beta isoform	Pp2a2	1507	1527
57	Rn.9876	NM_017071	Insr	Insulin receptor	Insr	5338	5358
58	Rn.962	NM_019129	Ins1	Insulin 1	Ins1	373	393
59	Rn.42902	NM_022944	Inppl1	Inositol polyphosphate phosphatase-like 1	Ship2	4249	4269
60	Rn.32120	XM_345529	Igfbpl1_predicted	Insulin-like growth factor binding protein-like 1 (predicted)	N/A	945	965
61	Rn.6172	NM_001013048	Igfbp7	Insulin-like growth factor binding protein 7	Igfbp7	771	791
62	Rn.6431	NM_013104	Igfbp6	Insulin-like growth factor binding protein 6	IGF-BP6/RBP6A	505	525
63	Rn.1593	NM_012817	Igfbp5	Insulin-like growth factor binding protein 5	IGF-BP5	1519	1539
64	Rn.137132	NM_001004274	Igfbp4	Insulin-like growth factor binding protein 4	IBP4/IGF-BP4	1025	1045
65	Rn.26369	NM_012588	Igfbp3	Insulin-like growth factor binding protein 3	IGF-BP3	2187	2207
66	Rn.6813	NM_013122	Igfbp2	Insulin-like growth factor binding protein 2	IGFBP-2/ILGFBPA	1224	1244
67	Rn.34026	NM_013144	Igfbp1	Insulin-like growth factor binding protein 1	IBP1/IGF-BP25	1422	1442
68	Rn.7327	NM_053329	Igfals	Insulin-like growth factor binding protein, acid labile subunit	Als	1844	1864
69	Rn.270	NM_012756	Igf2r	Insulin-like growth factor 2 receptor	Igf2r	8537	8557
70	Rn.100446	XM_231739	Igf2bp3	Insulin-like growth factor 2, binding protein 3	Ab2-255/RGD1306512	2351	2371
71	Rn.77572	NM_175594	Igf2bp1	Insulin-like growth factor 2, binding protein 1	Imp1/ZBP1	2037	2057
72	Rn.118681	NM_031511	Igf2	Insulin-like growth factor 2	IGFII/RNIGF2	4109	4129
73	Rn.10957	NM_052807	Igf1r	Insulin-like growth factor 1 receptor	IGFIRC/JTK13	4228	4248
74	Rn.6282	NM_178866	Igf1	Insulin-like growth factor 1	Igf1	225	245
75	Rn.45029	NM_013159	Ide	Insulin degrading enzyme	INSDEGM	3856	3876
76	Rn.28109	NM_053403	Grb7	Growth factor receptor bound protein 7	MGC93307	1460	1480
77	Rn.30028	NM_031623	Grb14	Growth factor receptor bound protein 14	Grb14	1435	1455
78	Rn.18350	XM_214480	Gpld1	Glycosylphosphatidylinositol specific phospholipase D1	Gpld1	2801	2821
79	Rn.9904	NM_019281	Gja9	Gap junction membrane channel protein alpha 9	Cx36	1656	1676
80	Rn.102418	NM_031561	Cd36	Cd36 antigen	Fat	2402	2422
81	Rn.10184	NM_012688	Cckar	Cholecystokinin A receptor	Cck-ar	2304	2324
82	Rn.1792	NM_012904	Anxa1	Annexin A1	Anx1/p35	1091	1111
83	Rn.162151	NM_053922	Acacb	Acetyl-Coenzyme A carboxylase beta	Acc2	7108	7128
84	Rn.11327	NM_013063	Parp1	Poly (ADP-ribose) polymerase family, member 1	Adprt/Parp-1	2357	2377
85	Rn.67581	NM_031614	Txnrd1	Thioredoxin reductase 1	MGC93353	3216	3236
86	Rn.6059	NM_017050	Sod1	Superoxide dismutase 1	CuZnSOD	551	571
87	Rn.41273	NM_201560	RGD1303142	Oxidative stress responsive gene	osr1	360	380
88	Rn.146805	NM_133404	Prss15	Protease, serine, 15	Lon	2770	2790
89	Rn.11089	NM_013010	Prkag1	Protein kinase, AMP-activated, gamma 1 non-catalytic subunit	Prkaac/Prkga1	1216	1236
90	Rn.2845	NM_057114	Prdx1	Peroxiredoxin 1	Hbp23	761	781
91	Rn.21097	XM_236687	Oxsr1_predicted	Oxidative-stress responsive 1 (predicted)	Osr1	1755	1775
92	Rn.4252	XM_576258	Oxr1	Oxidation resistance 1	MGC114530	4809	4829
93	Rn.10485	NM_017323	Nr2c2	Nuclear receptor subfamily 2, group C, member 2	Tr4	1317	1337
94	Rn.6276	NM_178102	Mapkapk2	MAP kinase-activated protein kinase 2	Mapkapk2	2772	2792
95	Rn.9910	NM_017322	Mapk9	Mitogen-activated protein kinase 9	SAPK	2381	2401
96	Rn.4090	XM_341399	Mapk8	Mitogen-activated protein kinase 8	JNK	1376	1396
97	Rn.9911	NM_012806	Mapk10	Mitogen activated protein kinase 10	Jnk3/SAPKC	1916	1936
98	Rn.10542	NM_138867	Hyou1	Hypoxia up-regulated 1	Cab140/Orp150	4386	4406
99	Rn.4028	NM_053523	Herpud1	Homocysteine-inducible, endoplasmic reticulum stress-inducible, ubiquitin-like domain member 1	Sup	1475	1495
100	Rn.98208	NM_012935	Cryab	Crystallin, alpha B	AACRYA	1164	1184
101	Rn.10961	NM_133605	Camk2g	Calcium/calmodulin-dependent protein kinase II gamma	Camk2g	1669	1689
102	Rn.53846	NM_031351	Atrn	Attractin	Atrn	8609	8629
103	Rn.81239	NM_001024757	Wwp1	WW domain containing E3 ubiquitin protein ligase 1	LOC297930	2769	2789
104	Rn.48329	NM_001008863	Usp54	Ubiquitin specific protease 54	Usp54	1273	1293
105	Rn.198770	NM_001008862	Usp52	Ubiquitin specific protease 52	Usp52	3425	3445
106	Rn.100022	NM_198785	Usp48	Ubiquitin specific protease 48	Usp31/synUSP	4739	4759
107	Rn.9343	XM_237371	Usp40	Ubiquitin specific protease 40	LRRGT00071	4349	4369
108	Rn.140283	NM_001025424	Usp3	Ubiquitin specific peptidase 3	Usp3	2109	2129
109	Rn.34221	NM_017062	Ril	Reversion induced LIM gene	H-Rev18	987	1007
110	Rn.18210	NM_001009669	Ube1dc1	Ubiquitin-activating enzyme E1-domain containing 1	MGC105565	1122	1142
111	Rn.7390	NM_001037292	Ubc2e	Ubc2e ubiquitin conjugating enzyme	E217kB	789	809
112	N/A	X01117	18SrRNA	Rat 18S rRNA sequence	18SrRNA	1815	1835
113	Rn.91450	NM_017008	Gapdh	Glyceraldehyde-3-phosphate dehydrogenase	Gapd	1207	1227
114	Blank	Blank	Blank	Blank
115	N/A	L08752á	PUC18	PUC18 Plasmid DNA	pUC18	2503	2523
116	Blank	Blank	Blank	Blank
117	Blank	Blank	Blank	Blank
118	N/A	N/A	AS1R2	Artificial Sequence 1 Related 2 (80% identity)(48/60)	N/A	1	21
119	N/A	N/A	AS1R1	Artificial Sequence 1 Related 1 (90% identity)(56/60)	N/A	1	21
120	N/A	N/A	AS1	Artificial Sequence 1	N/A	1	21
121	Rn.110966	NM_013226	Rpl32	Ribosomal protein L32	Rpl32	375	395
122	Rn.107896	NM_017025	Ldha	Lactate dehydrogenase A	Ldha	1404	1424
123	Rn.1774	NM_012495	Aldoa	Aldolase A	Aldoa	1311	1331
124	Rn.1774	NM_012495	Aldoa	Aldolase A	Aldoa	1311	1331
125	Rn.91450	NM_017008	Gapd	Glyceraldehyde-3-phosphate dehydrogenase	Gapd	1207	1227
126	Rn.91450	NM_017008	Gapd	Glyceraldehyde-3-phosphate dehydrogenase	Gapd	1207	1227
127	N/A	N/A	BAS2C	Biotinylated Artificial Sequence 2 Complementary sequence	N/A	1	21
128	N/A	N/A	BAS2C	Biotinylated Artificial Sequence 2 Complementary sequence	N/A	1	21
